# Supplementary material for: Cardiopulmonary bypass in the newborn: effects of circulatory cell-free hemoglobin and hyperoxia evaluated in a novel rat pup model
Source: Intensive Care Med Exp. 2017 Oct 4;5:45. doi: 10.1186/s40635-017-0153-2 (PMC5628085; doi:10.1186/s40635-017-0153-2)
Supplement: Additional file 1: — Dataset supporting our results. (XLSX 81 kb) [file 40635_2017_153_MOESM1_ESM.xlsx]

## Sheet: plasma
ID	time(t) (h)	hHb (μg/mL)	rHp (μg/mL)	rHpx (μg/mL)	free hemin (μM)	8-OHdG (ng/mL)
HH001	3	848.88	29.67	28.9	52.856	0.84
HH002	3	1090.62	18.23	25.2	82.5715	2
HH003	3	879.56	9.92	15.4	44.3198	1.34
HH004	3	1233.71	11.91	23.4	67.3395	1.64
HH005	3	1349.11	23.55	31.6	75.246	1.72
HH006	3	1158.05	30.05	29.1	100.621	0.69
HH007	3	1435.22	28.67	24.5	85.832	1.98
HH143	6	969.26	31.53	9.89	61.6518	1.97
HH144	6	904.99	31.66	10.23	69.3696	1.83
HH145	6	600	32.28	11.36	31.9994	1.794
HH146	6	581.67	24.42	9.93	53.4759	2.898
HH147	6	1330	39.84	11.42	69.9117	2.826
HH015	12	388.49	46.27	22.3	27.5346	2.08
HH016	12	494.75	70.53	23	23.6958	1.73
HH017	12	339.46	88.67	29	26.8822	1.84
HH018	12	552.28	45.72	20.2	33.6657	1.4
HH019	12	590.99	107.5	40.9	32.2143	2.16
HH020	12	459.98	85.6	22.9	25.6902	1.83
HH022	12	249.15	40.45	24.9	20.7078	2.06
HH008	24	6.62	8.9	52.9		1.84
HH009	24	11.03	17.42	38.1		1.98
HH010	24	5.08	7.95	52.8		0.77
HH011	24	0.59	8.54	63.1		1.67
HH012	24	0.19				1.66
HH013	24	13.7	20.6	34.3		1.89
HH014	24	2.56	15.31	33		1.5
HH109	24	0.07	2.62	35.13	1.80327	1.194
HH110	24	37.94	16.98	44.1	3.93142	2.812
HH111	24	0.14	2.85	36.83	2.86751	2.223
HH113	24	0.1	2.73	16.56	1.40867	2.167
HH116	24	5.7	6.39	34.64	5.6501	5.975
HH117	24	17.71	10.16	24.68	5.62699	1.483
HH138	24	42.81	21.15	24.7	3.57234	1.978
HH139	24	29.92	12.9	17.6	2.2644	3.467
HH140	24	103.82	31.51	41.14	4.87093	1.688
HH141	24	0.1	21.13	104.38	1.77846	3.532
HH142	24	0.17	4.52	45.4	3.51947	2.132
HH101	72		2.85	74.84	1.35403
HH102	72		2.53	76.25	1.19929
HH103	72		2.7	77.14	0.589938
HH104	72		2.03	83.39	0.658699
HH105	72		2.77	76.31	0.449014
HH106	72		1.78	72.28	0.907535
HH128	72		11.53	104.29	1.10373
HH130	72		32.66	113.24	0.211484
HH132	72		2.7	100.95	0.522264
HH134	72		3.57	100.53	2.10306
HH136	72		8.59	115.57	2.02958
HH119	120		3.5	96.36	0.772204	0
HH121	120		2.01	99.44	0.314509	0
HH123	120		2.66	109.67	0.495249
HH125	120		3.17	140.73	0.635664	0.445
HH127	120		2.06	124.55	0.964386	0
HH129	120		7.96	130.32	0.409771	0
HH131	120		4.01	116.33	0.435881	0
HH133	120		3.33	119.33	0.547562	0
HH135	120		4.92	122.92	0.467367	0
HH137	120		15.34	121.65	0.731575	0
HN001	3	470.9	12.95	22.8	37.1431	2.16
HN002	3	1007	17.92	26.2	49.6005	2.01
HN003	3	916.26	13.16	19.2	38.4466	1.21
HN004	3	779.16	17.8	22.3	46.1595	2
HN005	3	943.14	13.41	28.4	47.4006	2.14
HN006	3	948.02	14.28	21.7	49.7496	1.6
HN007	3	1167.54	15.7	21.6	76.6105	2.35
HN143	6	813.6	29.35	8.65	61.0839	1.813
HN144	6	451.7	30.54	12.4	39.044	2.149
HN145	6	348.64	32.74	11.02	32.4904	2.312
HN146	6	854.41	35.03	10.39	52.1841	1.554
HN147	6	963.7	26.63	8.71	67.9245	1.631
HN148	6	798.05	34.02	10.51	40.0748	1.144
HN015	12	552.91	37.71	29.3	39.9516	0.85
HN016	12	513.56	50.13	33	45.3965	1.08
HN017	12	530.94	64	42.8	34.929	1.71
HN018	12	540.42	48.24	26.8	29.8807	1.69
HN019	12	403.37	70.93	40.8	24.6856	1.88
HN020	12	383.67	40.47	18.2	34.4461	0.88
HN021	12	464.25	62.24	33.9	30.9796	1.65
HN008	24	4.5	7	14.8		1.21
HN010	24	4.17	10.67	19.4		1.3
HN011	24	3.99	9.83	29.4		1.03
HN012	24	26.18				1.01
HN013	24	7.17	7.91	31.9		1.66
HN014	24	4.24	11.49	37.9		1.29
HN107	24	0	2.99	34.41	3.33112	0.925
HN108	24	0	3.02	34.51	1.33235	2.172
HN109	24	0	2.71	32.33	1.73639	0.88
HN110	24	0.11	7.05	64.95	0.939465	2.125
HN111	24	0.1	3.18	30.27	1.82606	2.115
HN112	24	0	2.84	39.6	7.46914	1.816
HN113	24	0.07	4.67	33.45	1.56603	0.747
HN114	24	0.16	4.01	23.36	1.15764	1.282
HN115	24	0	4.79	68.95	1.98456	2.084
HN116	24	0.21	4.14	42.53	2.13742	1.378
HN117	24	0	5.39	59.54	0.476479	0.716
HN101	72		3.12	79.13	0.893044
HN102	72		1.66	61.02	1.40664
HN103	72		1.61	76.99	0.519444
HN104	72		1.72	74.31	1.43039
HN105	72		1.58	86.39	1.55129
HN106	72		1.78	79.751	1.62647
HN128	72		2.33	87.55	0.710518
HN130	72		3.15	86.64	1.11072
HN132	72		1.7	74.1	1.50086
HN134	72		1.8	77.77	1.18792
HN136	72		2.38	90.12	0.624308
HN118	120		4.101	134.39	0.590217	0
HN119	120		2.76	101.15	3.67381	0.41
HN120	120			114.44	0.647667	0.404
HN121	120		3.16	115.92	1.03486	0
HN122	120		2.4	85.57	2.31933
HN123	120		2.79	99.37	0.798489	0
HN124	120		2.49	101.12	0.765022	0
HN125	120		2.22	94.84	0.930269	0
HN126	120		2.49	107.58	0.731281	0
HN127	120		3.07	114.14	0.710564	0
VH001	3		4.24	47.4		1.98
VH002	3		2.59	48.2		1.13
VH003	3		2.46	48.9		1.19
VH004	3		2	64.3		1.9
VH005	3		2.25	49.7		1.86
VH006	3		2.33	45.9		0.96
VH007	3		2.6	49.8		1.43
VH143	6		2.18	58.94		1.607
VH144	6		2.08	57.43		1.227
VH145	6		1.8	62.41		1.171
VH146	6		1.75	61.14		1.301
VH147	6		1.58	58.81		1.119
VH148	6		1.99	61.98		1.155
VH015	12		2.17	54.8		2.25
VH016	12		1.65	64.8		1.64
VH017	12		2.05	54.4		1.66
VH018	12		2.96	62.8		1.67
VH019	12		1.87	57		1.82
VH020	12		2.07	54.4		1.33
VH021	12		2.16	61.1		1.46
VH008	24		1.68	47.6		2.05
VH009	24		1.91	46.5		1.82
VH010	24		1.89	56.8		1.53
VH011	24		1.71	60.5		1.3
VH012	24		1.58	48.7		1.01
VH013	24		4.13	44.4		1.55
VH014	24		3.31	64.4		1.01
VH107	24		1.72	56.57		1.783
VH108	24		2.18	59.17		1.454
VH109	24		2.06	55.34		1.57
VH112	24		1.73	62.56		4.532
VH114	24		4.02	66.09		1.056
VH117	24		1.63	64.73		0.796
VH138	24		2.68	59.76		1.484
VH139	24		1.56	55.22		1.781
VH140	24		2.87	67.71		1.498
VH141	24		1.6	60.57		1.889
VH142	24		1.67	52.35		1.924
VH101	72		2.04	90.56
VH102	72		1.46	61.79
VH103	72		1.81	69.22
VH104	72		1.43	66.18
VH105	72		1.43	70.52
VH106	72		1.32	67.74
VH128	72		7.73	101.67
VH130	72		11.27	108.09
VH132	72		4.15	105.57
VH134	72		2.55	104.73
VH136	72		2.7	101.45
VH119	120		2.62	126.32		0
VH121	120		2.12	106.84		0
VH123	120		47.85	155.75		0.424
VH125	120		2.18	109.01		0.71
VH127	120		4.77	119.23		0.57
VH129	120		24.54	127.36		0.431
VH131	120		15.84	116.8
VH133	120		4.45	143.45		0
VH135	120		2.15	128.72		0
VH137	120		20.01	158.11		0.396
VN001	3		3.77	61.8		1.78
VN002	3		3.48	55.7		2.01
VN003	3		3.15	43.6		1.47
VN004	3		5.36	41.2		1.85
VN005	3		2.37	64.8		0.86
VN006	3		1.9	60.4		1.56
VN007	3		5.4	62.9		1.81
VN143	6		2.12	66.25		1.495
VN144	6		2.05	72.31		1.26
VN145	6		1.92	70.42		1.128
VN146	6		1.79	70.53		1.246
VN147	6		3.97	81.82		1.425
VN148	6		1.82	63.92		1.53
VN015	12		1.73	53		1.43
VN016	12		2.47	60.9		0.88
VN017	12		1.65	49.5		1.92
VN018	12		2.16	56.1		1.81
VN019	12		2.45	39.9		1.83
VN020	12		2.28	43.4		1.46
VN021	12		2.24	46.9		1.23
VN008	24		1.9	71.4		0.71
VN009	24		2.53	71		1.14
VN010	24		2.15	64.9		0.78
VN011	24		2.78	45.6		1
VN012	24		1.93	48.3		0.79
VN013	24		1.64	46.9		0.94
VN014	24		2.22	54.3		0.71
VN107	24		1.84	51.02		1.453
VN108	24		1.75	66.51		1.685
VN109	24		1.89	50.66		1.441
VN110	24		1.71	50.04		2.111
VN111	24		2.2	53.52		1.985
VN112	24		1.7	54.64		1.687
VN113	24		2.39	64.98		3.538
VN114	24		1.4	44.01		1.944
VN115	24		1.48	37.51		2.665
VN116	24		2.31	63.43		1.908
VN117	24		2.15	55.01		1.538
VN101	72		4.25	106.97
VN102	72		1.62	79.46
VN103	72		2.2	100.01
VN104	72		1.81	75.24
VN105	72		1.46	76.46
VN128	72		4.52	89.31
VN130	72		2.75	92.3
VN132	72		6.62	116.53
VN134	72		2.27	99.87
VN136	72		2.5	115.19
VN118	120		3.62	109.07
VN119	120		2.67	117.32
VN120	120		1.54	98.21
VN121	120		1.69	98.82		0.855
VN122	120		2.83	112.07		0.541
VN123	120		2.32	100.35		0.775
VN124	120		2.47	101.6		0.803
VN125	120		3.82	105.7		0.464
VN126	120		2.09	120.2
VN127	120		4.02	127.6		0.443

## Sheet: liver
ID	group	time (h)	Hmox1 (-fold change)	Hp (-fold change)	Hpx (-fold change)
HH001	1	3	1.94323	1.01238	1.11274
HH002	1	3	2.26369	1.20151	1.09344
HH003	1	3	1.9958	1.13872	1.03337
HH004	1	3	1.60302	1.02821	1.10312
HH005	1	3	2.14046	1.02918	1.11631
HH006	1	3	2.48826	1.15239	0.768127
HH007	1	3	2.62569	1.08064	1.09092
HH143	1	6
HH144	1	6
HH145	1	6
HH146	1	6
HH147	1	6
HH015	1	12	1.51734	1.4592	1.75974
HH016	1	12	1.56046	2.1331	1.32517
HH017	1	12	1.47814	1.72764	1.98998
HH018	1	12	2.11543	1.74929	2.26196
HH019	1	12	1.46146	1.76483	2.70151
HH020	1	12	1.37013	1.60405	1.56079
HH022	1	12	1.79	1.67	1.44
HH008	1	24	1.40193	1.65344	2.48394
HH009	1	24	1.10119	1.1537	1.70141
HH010	1	24	1.12152	1.51901	2.43876
HH011	1	24	0.960269	1.69454	2.4851
HH012	1	24	0.997912	2.2302	4.48859
HH013	1	24	1.19128	1.33158	2.41086
HH014	1	24	1.19891	1.23455	1.68955
HH109	1	24
HH110	1	24
HH111	1	24
HH113	1	24
HH116	1	24
HH117	1	24
HH138	1	24
HH139	1	24
HH140	1	24
HH141	1	24
HH142	1	24
HH101	1	72
HH102	1	72
HH103	1	72
HH104	1	72
HH105	1	72
HH106	1	72
HH128	1	72
HH130	1	72
HH132	1	72
HH134	1	72
HH136	1	72
HH119	1	120
HH121	1	120
HH123	1	120
HH125	1	120
HH127	1	120
HH129	1	120
HH131	1	120
HH133	1	120
HH135	1	120
HH137	1	120
HN001	2	3	0.792654	1.25016	1.02093
HN002	2	3	1.32769	2.21179	2.05894
HN003	2	3	0.809436	1.35888	1.49565
HN004	2	3	0.627753	1.3955	1.03471
HN005	2	3	1.30306	2.22115	1.44729
HN006	2	3	1.36541	1.80765	1.85071
HN007	2	3	1.2204	1.23268	1.94768
HN143	2	6
HN144	2	6
HN145	2	6
HN146	2	6
HN147	2	6
HN148	2	6
HN015	2	12	0.753263	1.36636	1.89726
HN016	2	12	0.722362	2.22629	2.39247
HN017	2	12	0.992304	2.74842	3.14928
HN018	2	12	2.14367	2.691	3.67694
HN019	2	12	0.952212	3.5857	3.45669
HN020	2	12	1.09293	1.5019	1.93462
HN021	2	12	1.21849	4.04275	4.5236
HN008	2	24	1.68724	1.13551	2.94547
HN010	2	24	0.888251	2.01865	2.40634
HN011	2	24	0.529565	3.61288	2.97793
HN012	2	24	1.39885	5.46808	9.15779
HN013	2	24	0.720098	2.97976	2.75837
HN014	2	24	0.606109	2.427	2.79711
HN107	2	24
HN108	2	24
HN109	2	24
HN110	2	24
HN111	2	24
HN112	2	24
HN113	2	24
HN114	2	24
HN115	2	24
HN116	2	24
HN117	2	24
HN101	2	72
HN102	2	72
HN103	2	72
HN104	2	72
HN105	2	72
HN106	2	72
HN128	2	72
HN130	2	72
HN132	2	72
HN134	2	72
HN136	2	72
HN118	2	120
HN119	2	120
HN120	2	120
HN121	2	120
HN122	2	120
HN123	2	120
HN124	2	120
HN125	2	120
HN126	2	120
HN127	2	120
VH001	3	3	0.606055	1.03814	0.929418
VH002	3	3	0.89164	0.923186	1.08969
VH003	3	3	0.824742	1.47639	1.28029
VH004	3	3	0.949281	1.48033	1.2319
VH005	3	3	0.826269	1.14479	1.542
VH006	3	3	0.953198	1.1399	1.57814
VH007	3	3	0.818705	0.849284	1.10191
VH143	3	6
VH144	3	6
VH145	3	6
VH146	3	6
VH147	3	6
VH148	3	6
VH015	3	12	1.42585	1.07361	1.23493
VH016	3	12	1.17503	0.846004	1.63678
VH017	3	12	1.19902	1.17889	1.58203
VH018	3	12	0.945535	0.930337	1.42132
VH019	3	12	0.9244	0.921454	0.939852
VH020	3	12	1.81754	1.42097	2.01139
VH021	3	12	2.4227	2.27929	2.54691
VH008	3	24	2.05255	1.73809	2.1967
VH009	3	24	2.00461	2.53696	3.04331
VH010	3	24	2.62203	2.88495	2.73019
VH011	3	24	1.63968	1.41104	1.81661
VH012	3	24	2.24151	2.48148	2.47022
VH013	3	24	2.1305	3.1041	1.99955
VH014	3	24	2.24447	2.17237	1.47918
VH107	3	24
VH108	3	24
VH109	3	24
VH112	3	24
VH114	3	24
VH117	3	24
VH138	3	24
VH139	3	24
VH140	3	24
VH141	3	24
VH142	3	24
VH101	3	72
VH102	3	72
VH103	3	72
VH104	3	72
VH105	3	72
VH106	3	72
VH128	3	72
VH130	3	72
VH132	3	72
VH134	3	72
VH136	3	72
VH119	3	120
VH121	3	120
VH123	3	120
VH125	3	120
VH127	3	120
VH129	3	120
VH131	3	120
VH133	3	120
VH135	3	120
VH137	3	120
VN001	4	3	0.999497	0.827886	0.895574
VN002	4	3	1.21068	1.21651	1.06073
VN003	4	3	0.548932	0.795993	0.78432
VN004	4	3	0.887771	1.45056	1.02727
VN005	4	3	1.13314	0.957974	1.03607
VN006	4	3	1.65618	1.35161	1.19699
VN007	4	3	0.923233	0.885154	1.0535
VN143	4	6
VN144	4	6
VN145	4	6
VN146	4	6
VN147	4	6
VN148	4	6
VN015	4	12	0.984138	0.914708	1.09935
VN016	4	12	0.832121	1.00238	1.05906
VN017	4	12	0.864537	0.917004	0.739627
VN018	4	12	0.872788	1.12283	0.929437
VN019	4	12	0.978868	0.874433	1.02644
VN020	4	12	1.15375	1.17676	1.07804
VN021	4	12	1.40469	1.04468	1.12912
VN008	4	24	0.998358	1.30265	0.76148
VN009	4	24	1.36482	0.884834	1.18588
VN010	4	24	0.891368	0.970728	1.10646
VN011	4	24	0.734581	0.920991	1.02374
VN012	4	24	1.13021	1.07991	1.035
VN013	4	24	1.47352	1.12329	0.866801
VN014	4	24	0.683968	0.781506	1.08972
VN107	4	24
VN108	4	24
VN109	4	24
VN110	4	24
VN111	4	24
VN112	4	24
VN113	4	24
VN114	4	24
VN115	4	24
VN116	4	24
VN117	4	24
VN101	4	72
VN102	4	72
VN103	4	72
VN104	4	72
VN105	4	72
VN128	4	72
VN130	4	72
VN132	4	72
VN134	4	72
VN136	4	72
VN118	4	120
VN119	4	120
VN120	4	120
VN121	4	120
VN122	4	120
VN123	4	120
VN124	4	120
VN125	4	120
VN126	4	120
VN127	4	120

## Sheet: 8-OH-dG
ID	time(t) (h)	8-OHdG (ng/mL)	mean VN	8-OHdG/VN mean
HH001	3	0.84		0.518519
HH002	3	2		1.23457
HH003	3	1.34		0.82716
HH004	3	1.64		1.01235
HH005	3	1.72		1.06173
HH006	3	0.69		0.425926
HH007	3	1.98		1.22222
HH143	6	1.97		1.46215
HH144	6	1.83		1.35824
HH145	6	1.794		1.33152
HH146	6	2.898		2.15092
HH147	6	2.826		2.09748
HH015	12	2.08		1.37879
HH016	12	1.73		1.14678
HH017	12	1.84		1.2197
HH018	12	1.4		0.92803
HH019	12	2.16		1.43182
HH020	12	1.83		1.21307
HH022	12	2.06		1.36553
HH008	24	1.84		1.18096
HH009	24	1.98		1.27081
HH010	24	0.77		0.494205
HH011	24	1.67		1.07185
HH012	24	1.66		1.06543
HH013	24	1.89		1.21305
HH014	24	1.5		0.962736
HH109	24	1.194		0.766338
HH110	24	2.812		1.80481
HH111	24	2.223		1.42678
HH113	24	2.167		1.39083
HH116	24	5.975		3.8349
HH117	24	1.483		0.951825
HH138	24	1.978		1.26953
HH139	24	3.467		2.2252
HH140	24	1.688		1.0834
HH141	24	3.532		2.26692
HH142	24	2.132		1.36837
HH101	72
HH102	72
HH103	72
HH104	72
HH105	72
HH106	72
HH128	72
HH130	72
HH132	72
HH134	72
HH136	72
HH119	120	0		0
HH121	120	0		0
HH123	120
HH125	120	0.445		0.687967
HH127	120	0		0
HH129	120	0		0
HH131	120	0		0
HH133	120	0		0
HH135	120	0		0
HH137	120	0		0
HN001	3	2.16		1.33333
HN002	3	2.01		1.24074
HN003	3	1.21		0.746914
HN004	3	2		1.23457
HN005	3	2.14		1.32099
HN006	3	1.6		0.987654
HN007	3	2.35		1.45062
HN143	6	1.813		1.34562
HN144	6	2.149		1.595
HN145	6	2.312		1.71598
HN146	6	1.554		1.15339
HN147	6	1.631		1.21054
HN148	6	1.144		0.849085
HN015	12	0.85		0.563447
HN016	12	1.08		0.715909
HN017	12	1.71		1.13352
HN018	12	1.69		1.12027
HN019	12	1.88		1.24621
HN020	12	0.88		0.583333
HN021	12	1.65		1.09375
HN008	24	1.21		0.776607
HN010	24	1.3		0.834372
HN011	24	1.03		0.661079
HN012	24	1.01		0.648243
HN013	24	1.66		1.06543
HN014	24	1.29		0.827953
HN107	24	0.925		0.593687
HN108	24	2.172		1.39404
HN109	24	0.88		0.564805
HN110	24	2.125		1.36388
HN111	24	2.115		1.35746
HN112	24	1.816		1.16555
HN113	24	0.747		0.479443
HN114	24	1.282		0.822819
HN115	24	2.084		1.33756
HN116	24	1.378		0.884434
HN117	24	0.716		0.459546
HN101	72
HN102	72
HN103	72
HN104	72
HN105	72
HN106	72
HN128	72
HN130	72
HN132	72
HN134	72
HN136	72
HN118	120	0		0
HN119	120	0.41		0.633857
HN120	120	0.404		0.624581
HN121	120	0		0
HN122	120
HN123	120	0		0
HN124	120	0		0
HN125	120	0		0
HN126	120	0		0
HN127	120	0		0
VH001	3	1.98		1.22222
VH002	3	1.13		0.697531
VH003	3	1.19		0.734568
VH004	3	1.9		1.17284
VH005	3	1.86		1.14815
VH006	3	0.96		0.592593
VH007	3	1.43		0.882716
VH143	6	1.607		1.19273
VH144	6	1.227		0.910688
VH145	6	1.171		0.869124
VH146	6	1.301		0.965611
VH147	6	1.119		0.830529
VH148	6	1.155		0.857249
VH015	12	2.25		1.49148
VH016	12	1.64		1.08712
VH017	12	1.66		1.10038
VH018	12	1.67		1.10701
VH019	12	1.82		1.20644
VH020	12	1.33		0.881629
VH021	12	1.46		0.967803
VH008	24	2.05		1.31574
VH009	24	1.82		1.16812
VH010	24	1.53		0.981991
VH011	24	1.3		0.834372
VH012	24	1.01		0.648243
VH013	24	1.55		0.994828
VH014	24	1.01		0.648243
VH107	24	1.783		1.14437
VH108	24	1.454		0.933213
VH109	24	1.57		1.00766
VH112	24	4.532		2.90875
VH114	24	1.056		0.677766
VH117	24	0.796		0.510892
VH138	24	1.484		0.952467
VH139	24	1.781		1.14309
VH140	24	1.498		0.961453
VH141	24	1.889		1.21241
VH142	24	1.924		1.23487
VH101	72
VH102	72
VH103	72
VH104	72
VH105	72
VH106	72
VH128	72
VH130	72
VH132	72
VH134	72
VH136	72
VH119	120	0		0
VH121	120	0		0
VH123	120	0.424		0.655501
VH125	120	0.71		1.09766
VH127	120	0.57		0.881216
VH129	120	0.431		0.666323
VH131	120
VH133	120	0		0
VH135	120	0		0
VH137	120	0.396		0.612213
VN001	3	1.78		1.09877
VN002	3	2.01		1.24074
VN003	3	1.47		0.907407
VN004	3	1.85		1.14198
VN005	3	0.86		0.530864
VN006	3	1.56		0.962963
VN007	3	1.81	1.62	1.11728
VN143	6	1.495		1.1096
VN144	6	1.26		0.935181
VN145	6	1.128		0.837209
VN146	6	1.246		0.92479
VN147	6	1.425		1.05764
VN148	6	1.53	1.34733	1.13558
VN015	12	1.43		0.947917
VN016	12	0.88		0.583333
VN017	12	1.92		1.27273
VN018	12	1.81		1.19981
VN019	12	1.83		1.21307
VN020	12	1.46		0.967803
VN021	12	1.23	1.50857	0.815341
VN008	24	0.71		0.455695
VN009	24	1.14		0.73168
VN010	24	0.78		0.500623
VN011	24	1		0.641824
VN012	24	0.79		0.507041
VN013	24	0.94		0.603315
VN014	24	0.71		0.455695
VN107	24	1.453		0.932571
VN108	24	1.685		1.08147
VN109	24	1.441		0.924869
VN110	24	2.111		1.35489
VN111	24	1.985		1.27402
VN112	24	1.687		1.08276
VN113	24	3.538		2.27077
VN114	24	1.944		1.24771
VN115	24	2.665		1.71046
VN116	24	1.908		1.2246
VN117	24	1.538	1.55806	0.987126
VN101	72
VN102	72
VN103	72
VN104	72
VN105	72
VN128	72
VN130	72
VN132	72
VN134	72
VN136	72
VN118	120
VN119	120
VN120	120
VN121	120	0.855		1.32182
VN122	120	0.541		0.836382
VN123	120	0.775		1.19814
VN124	120	0.803		1.24143
VN125	120	0.464		0.717341
VN126	120
VN127	120	0.443	0.646833	0.684875

## Sheet: pharmacokinetics
RandID	time (h)	h-Hb (mg/ml)
B004	0.5	0.32
B005	0.5	0.08
B006	0.5	0.14
B056	0.5	0.05
B058	0.5	0.05
B060	0.5	0.1
B062	0.5	0.06
B022	1	0.23
B023	1	0.2
B024	1	0.2
B057	1	0.11
B063	1	0.21
B059	1	0.15
B061	1	0.17
B007	2	3.42
B020	2	1.5
B021	2	2.6
B037	2	1.42
B038	2	1.18
B039	2	2.58
B040	2	2.13
B001	3	3.44
B002	3	4.2
B003	3	3.98
B032	3	3.61
B033	3	2.85
B034	3	3.32
B017	4	2.8
B019	4	4.06
B050	4	2.25
B051	4	1.47
B054	4	2.62
B013	5	1.77
B014	5	3.92
B015	5	0.28
B048	5	2.25
B049	5	2.78
B053	5	3.25
B055	5	2.8
B010	6	3.77
B011	6	0.28
B012	6	2.36
B028	6	1.14
B029	6	3.18
B030	6	2.11
B031	6	0.98
B064	8	1.1
B065	8	0.43
B066	8	0.82
B067	8	2.11
B068	8	2.18
B069	8	0.62
B070	8	2.05
B041	12	0.64
B042	12	0.48
B044	12	0.5
B045	12	1.16
B046	12	0.04
B047	12	1.12
B025	18	0.81
B026	18	0.01
B027	18	0.42
B071	18	0.21
B072	18	0.19
B073	18	0.29
B074	18	0.36
B008	24	0.005
B009	24	0.04

## Sheet: baseline Hp, Hpx
age	rand-ID	Hp μg/mL	Hpx μg/mL
PN0	X007	20.38	3.80966
PN0	X008	8.82	3.7715
PN0	X009	14.81	6.80815
PN0	X043	3.39	19.4109
PN0	X044	18.16	1.77273
PN0	X045	11.13	20.6007
PN0	X046	7.03	12.8385
PN0	X047	15.74	3.07262
PN0	X048	20.01	2.7485
PN0	X049	3.12	24.8977
PN2	X029	2.04	36.2044
PN2	X030	3.6	37.2807
PN2	X031	3.04	42.8804
PN2	X032	4.07	34.5962
PN2	X033	3.04	32.8075
PN2	X034	3.1	23.4933
PN4	X010	2.19	48.9392
PN4	X011	1.8	61.1157
PN4	X012	3.05	45.4954
PN4	X058	8.18	92.3339
PN4	X059	4.73	72.5073
PN4	X060	4.06	55.8432
PN4	X061	1.96	56.1436
PN4	X062	1.9	49.7601
PN4	X063	2.34	58.7837
PN4	X064	2.56	67.1651
PN6	X001	2.19	64.0606
PN6	X002	1.97	50.4459
PN6	X003	2.15	46.5204
PN6	X004	2.24	64.4847
PN6	X005	1.6	49.4315
PN6	X006	1.68	39.6215
PN7	X013	1.79	59.381
PN7	X014	2.94	61.2393
PN7	X035	3.4	90.0146
PN7	X036	2.02	69.0398
PN7	X037	2.11	69.8081
PN7	X038	1.76	65.4225
PN7	X039	2.27	69.0821
PN7	X040	2.13	80.0657
PN7	X041	2.23	72.7069
PN7	X042	2.36	68.8159
PN8	X022	2.02	109.721
PN8	X023	2.28	114.169
PN8	X024	3.19	106.456
PN8	X025	3.35	116.62
PN8	X026	3.15	99.6914
PN8	X027	3.54	77.7364
PN8	X028	3.76	99.4551
PN12	X050	4.89	99.0371
PN12	X051	3.67	116.046
PN12	X052	3.3	113.122
PN12	X053	5.39	90.0189
PN12	X054	3.31	124.87
PN12	X055	5.64	142.297
PN12	X056	2.35	149.211
PN12	X057	3.36	166.96
